# Supplementary material for: Clinical Impact of a Next-Generation Sequencing Approach for Glioblastoma Patients
Source: Cancers (Basel). 2025 Feb 22;17(5):744. doi: 10.3390/cancers17050744 (PMC11898826; doi:10.3390/cancers17050744)
Supplement: Supplementary file 1 [file cancers-17-00744-s001.zip]

Archive with 11 entries (10 files):
- Supplementary Figure S1.png
- Supplementary Figure S2.png
- Supplementary Figure S3.png
- Supplementary Figure S4.png
- Supplementary figures legends.pdf
- __MACOSX/
- __MACOSX/._Supplementary Figure 1.png
- __MACOSX/._Supplementary Figure 2.png
- __MACOSX/._Supplementary Figure 3.png
- __MACOSX/._Supplementary Figure 4.png
- __MACOSX/._Supplementary figures legends.docx
